# Supplementary material for: Comparison of Cervical Cancer Screening Used between Individuals with Disabilities and Individuals without Disabilities
Source: Healthcare (Basel). 2023 May 9;11(10):1363. doi: 10.3390/healthcare11101363 (PMC10217891; doi:10.3390/healthcare11101363)
Supplement: Supplementary file 1 [file healthcare-11-01363-s001.zip]

Archive with 1 entries (1 files):
- healthcare-2346517-supplementary.pdf
